# Supplementary material for: Loss of histone H3.3 results in DNA replication defects and altered origin dynamics in C. elegans
Source: Genome Res. 2020 Dec;30(12):1740–51. doi: 10.1101/gr.260794.120 (PMC7706726; doi:10.1101/gr.260794.120)
Supplement: Supplemental Material [file supp_gr.260794.120_Supplemental_Code.zip]

Archive with 92 entries (67 files):
- Script/
- Script/1_reads_to_bin.pm
- Script/2_Bed_prepa.R
- Script/3_Smoothed_data.R
- Script/4_Domains_calling.R
- Script/5_remove_overlapping_peaks.R
- Script/6_Peaks_size.R
- Script/7_Peaks_enrichment.R
- Script/8_Compare.R
- Script/EasyBED1/
- Script/EasyBED1/.Rbuildignore
- Script/EasyBED1/.Rhistory
- Script/EasyBED1/DESCRIPTION
- Script/EasyBED1/EasyBED1.Rproj
- Script/EasyBED1/NAMESPACE
- Script/EasyBED1/.Rproj.user/
- Script/EasyBED1/.Rproj.user/155399C6/
- Script/EasyBED1/.Rproj.user/155399C6/cpp-definition-cache
- Script/EasyBED1/.Rproj.user/155399C6/persistent-state
- Script/EasyBED1/.Rproj.user/155399C6/rmd-outputs
- Script/EasyBED1/.Rproj.user/155399C6/saved_source_markers
- Script/EasyBED1/.Rproj.user/155399C6/console06/
- Script/EasyBED1/.Rproj.user/155399C6/console06/INDEX001
- Script/EasyBED1/.Rproj.user/155399C6/ctx/
- Script/EasyBED1/.Rproj.user/155399C6/explorer-cache/
- Script/EasyBED1/.Rproj.user/155399C6/pcs/
- Script/EasyBED1/.Rproj.user/155399C6/pcs/debug-breakpoints.pper
- Script/EasyBED1/.Rproj.user/155399C6/pcs/files-pane.pper
- Script/EasyBED1/.Rproj.user/155399C6/pcs/packages-pane.pper
- Script/EasyBED1/.Rproj.user/155399C6/pcs/source-pane.pper
- Script/EasyBED1/.Rproj.user/155399C6/pcs/windowlayoutstate.pper
- Script/EasyBED1/.Rproj.user/155399C6/pcs/workbench-pane.pper
- Script/EasyBED1/.Rproj.user/155399C6/presentation/
- Script/EasyBED1/.Rproj.user/155399C6/profiles-cache/
- Script/EasyBED1/.Rproj.user/155399C6/sources/
- Script/EasyBED1/.Rproj.user/155399C6/sources/per/
- Script/EasyBED1/.Rproj.user/155399C6/sources/per/t/
- Script/EasyBED1/.Rproj.user/155399C6/sources/per/u/
- Script/EasyBED1/.Rproj.user/155399C6/sources/prop/
- Script/EasyBED1/.Rproj.user/155399C6/sources/prop/108DC1E8
- Script/EasyBED1/.Rproj.user/155399C6/sources/prop/1181270F
- Script/EasyBED1/.Rproj.user/155399C6/sources/prop/178F8FF8
- Script/EasyBED1/.Rproj.user/155399C6/sources/prop/294CE8DA
- Script/EasyBED1/.Rproj.user/155399C6/sources/prop/2988B147
- Script/EasyBED1/.Rproj.user/155399C6/sources/prop/30D3A76E
- Script/EasyBED1/.Rproj.user/155399C6/sources/prop/46F837A8
- Script/EasyBED1/.Rproj.user/155399C6/sources/prop/49807274
- Script/EasyBED1/.Rproj.user/155399C6/sources/prop/5F9A930B
- Script/EasyBED1/.Rproj.user/155399C6/sources/prop/6484D01F
- Script/EasyBED1/.Rproj.user/155399C6/sources/prop/7255D7
- Script/EasyBED1/.Rproj.user/155399C6/sources/prop/728127C6
- Script/EasyBED1/.Rproj.user/155399C6/sources/prop/905CB50
- Script/EasyBED1/.Rproj.user/155399C6/sources/prop/955661E8
- Script/EasyBED1/.Rproj.user/155399C6/sources/prop/B6729A37
- Script/EasyBED1/.Rproj.user/155399C6/sources/prop/D3F8C258
- Script/EasyBED1/.Rproj.user/155399C6/sources/prop/D44801E9
- Script/EasyBED1/.Rproj.user/155399C6/sources/prop/DA8287D7
- Script/EasyBED1/.Rproj.user/155399C6/sources/prop/E1B61DD
- Script/EasyBED1/.Rproj.user/155399C6/sources/prop/E50657AD
- Script/EasyBED1/.Rproj.user/155399C6/sources/prop/EFB3818E
- Script/EasyBED1/.Rproj.user/155399C6/sources/prop/INDEX
- Script/EasyBED1/.Rproj.user/155399C6/viewer-cache/
- Script/EasyBED1/.Rproj.user/155399C6/viewer_history/
- Script/EasyBED1/.Rproj.user/shared/
- Script/EasyBED1/.Rproj.user/shared/notebooks/
- Script/EasyBED1/.Rproj.user/shared/notebooks/patch-chunk-names
- Script/EasyBED1/.Rproj.user/shared/notebooks/paths
- Script/EasyBED1/man/
- Script/EasyBED1/man/addChr.Rd
- Script/EasyBED1/man/JtoB01.Rd
- Script/EasyBED1/man/JtoB10.Rd
- Script/EasyBED1/man/JtoB1kb.Rd
- Script/EasyBED1/man/NormaDelta.Rd
- Script/EasyBED1/man/NormaRatio.Rd
- Script/EasyBED1/man/removeChr.Rd
- Script/EasyBED1/R/
- Script/EasyBED1/R/functions.R
- __MACOSX/
- __MACOSX/Script/
- __MACOSX/Script/._1_reads_to_bin.pm
- __MACOSX/Script/._2_Bed_prepa.R
- __MACOSX/Script/._3_Smoothed_data.R
- __MACOSX/Script/._4_Domains_calling.R
- __MACOSX/Script/._5_remove_overlapping_peaks.R
- __MACOSX/Script/._6_Peaks_size.R
- __MACOSX/Script/._7_Peaks_enrichment.R
- __MACOSX/Script/._8_Compare.R
- __MACOSX/Script/EasyBED1/
- __MACOSX/Script/EasyBED1/._DESCRIPTION
- __MACOSX/Script/EasyBED1/._EasyBED1.Rproj
- __MACOSX/Script/EasyBED1/man/
- __MACOSX/Script/EasyBED1/man/._addChr.Rd
