# Supplementary material for: Loss of histone H3.3 results in DNA replication defects and altered origin dynamics in C. elegans
Source: Genome Res. 2020 Dec;30(12):1740–51. doi: 10.1101/gr.260794.120 (PMC7706726; doi:10.1101/gr.260794.120)
Supplement: Supplemental Material [file supp_gr.260794.120_Supplemental_Code.zip › Script/2_Bed_prepa.R]

# Maude Strobino (Steiner lab)

#This script is used to analyze sequencing data.
#You will need the EasyBed package
#You will obtain BED file to be loaded on UCSC and to continue analysis.
#This is the second steps of the analysis (first step is alignment, and bins)
#you start with JSON file from different bin size (100,1000,10000)

library(EasyBED)
library(rjson)

#1. Create the BED files from JSON files.
# If you don't have one of the JSON file (100,1,10) put one # in front of both lines that correspond to it
#Parameters:
path <- 'path/to/the/folder/containing/JSON'
JSON001<- '' #for 10bins
JSON01<- '' #for 100bins
JSON1 <- 'name.json' #for 1kb
JSON10 <- '' #for 10Kb
Output <-'name_for_output'

#JtoB001(path, JSON001, Output) #for 10bins
#JtoB01(path, JSON01, Output) #for 100bins
JtoB1kb(path, JSON1, Output) #for 1kb
#JtoB10(path, JSON10, Output) #for 10Kb


#2. Normalized you data by minus and division
#Parameters:
Bed <- 'Path/To/your/BED/file' #bed file from your experiment
Free <-'Path/To/your/control'  #bed file from your control

Breads <- xxxx # Number of mapped reads from your experiment
Freads <- xxxx #Number of mapped reads from your control (Free)
output <- 'Path/and/name/for/your/output' # Output path and name without extension


NormaDelta(Bed, Free, Breads, Freads, output)
NormaRatio(Bed, Free, Breads, Freads, output)
