# Supplementary material for: Loss of histone H3.3 results in DNA replication defects and altered origin dynamics in C. elegans
Source: Genome Res. 2020 Dec;30(12):1740–51. doi: 10.1101/gr.260794.120 (PMC7706726; doi:10.1101/gr.260794.120)
Supplement: Supplemental Material [file supp_gr.260794.120_Supplemental_Code.zip › Script/EasyBED1/DESCRIPTION]

Package: EasyBED
Title: Functions to do easy modifications on BED files
Version: 0.0.1
Description: This package offers multiple functions 
	to do easy modifications on BED files.
Author: Maude Strobino
Maintainer: Maude Strobino <maude.strobino@unige.ch>
License: GPL (>=2)
Imports: readr, rjson
LazyData: true
RoxygenNote: 6.0.1
