# Supplementary material for: Loss of histone H3.3 results in DNA replication defects and altered origin dynamics in C. elegans
Source: Genome Res. 2020 Dec;30(12):1740–51. doi: 10.1101/gr.260794.120 (PMC7706726; doi:10.1101/gr.260794.120)
Supplement: Supplemental Material [file supp_gr.260794.120_Supplemental_Code.zip › Script/EasyBED1/EasyBED1.Rproj]

Version: 1.0

RestoreWorkspace: Default
SaveWorkspace: Default
AlwaysSaveHistory: Default

EnableCodeIndexing: Yes
UseSpacesForTab: Yes
NumSpacesForTab: 8
Encoding: UTF-8

RnwWeave: Sweave
LaTeX: pdfLaTeX

AutoAppendNewline: Yes
StripTrailingWhitespace: Yes

BuildType: Package
PackageUseDevtools: Yes
PackageInstallArgs: --no-multiarch --with-keep.source
