# Supplementary material for: Loss of histone H3.3 results in DNA replication defects and altered origin dynamics in C. elegans
Source: Genome Res. 2020 Dec;30(12):1740–51. doi: 10.1101/gr.260794.120 (PMC7706726; doi:10.1101/gr.260794.120)
Supplement: Supplemental Material [file supp_gr.260794.120_Supplemental_Code.zip › Script/EasyBED1/man/addChr.Rd]

% Generated by roxygen2: do not edit by hand
% Please edit documentation in R/functions.R
\name{addChr}
\alias{addChr}
\title{add 'chr'}
\usage{
addChr(x, y)
}
\arguments{
\item{x}{is the input}

\item{y}{is the output}
}
\value{
a bed file that contains a first column with chr
}
\description{
'addChr' add the prefix chr in the first column of a BED file
addChr(x,y)
}
\examples{
addChr(inputBed.bed, Outputbed.bed)
}
\author{
Maude Strobino
}
