# Supplementary material for: Loss of histone H3.3 results in DNA replication defects and altered origin dynamics in C. elegans
Source: Genome Res. 2020 Dec;30(12):1740–51. doi: 10.1101/gr.260794.120 (PMC7706726; doi:10.1101/gr.260794.120)
Supplement: Supplemental Material [file supp_gr.260794.120_Supplemental_Code.zip › Script/EasyBED1/man/JtoB10.Rd]

% Generated by roxygen2: do not edit by hand
% Please edit documentation in R/functions.R
\name{JtoB10}
\alias{JtoB10}
\title{JSON to BED 10kb}
\usage{
JtoB10(x, y, z)
}
\arguments{
\item{x}{is the path that contains the file}

\item{y}{is the name of the JSON file}

\item{z}{is the output name}
}
\value{
a bed file with 10Kb bin size
}
\description{
'JtoB10' transorms a JSON file on a BED file with 10kb bin size, only for c.elegans
JtoB10(x,y,z)
}
\examples{
JtoB10kb(.../path/, MyJson.json, Mybed.bed)
}
\author{
Maude Strobino
}
