# Supplementary material for: Loss of histone H3.3 results in DNA replication defects and altered origin dynamics in C. elegans
Source: Genome Res. 2020 Dec;30(12):1740–51. doi: 10.1101/gr.260794.120 (PMC7706726; doi:10.1101/gr.260794.120)
Supplement: Supplemental Material [file supp_gr.260794.120_Supplemental_Code.zip › Script/EasyBED1/man/NormaRatio.Rd]

% Generated by roxygen2: do not edit by hand
% Please edit documentation in R/functions.R
\name{NormaRatio}
\alias{NormaRatio}
\title{Normalization by division}
\usage{
NormaRatio(beads, Input, Breads, Ireads, output)
}
\arguments{
\item{beads}{Experiment file}

\item{Input}{Control file}

\item{Breads}{mapped reads for experiment file}

\item{Ireads}{mapped reads for control file}

\item{output}{output name, without extension}
}
\value{
two bed files, one just divided and one with the log2
}
\description{
Normalization by dividing beads reads by input reads
NormaDelta(beads, Input,Breads, Ireads, output)
}
\examples{
NormaDelta(beads.bed, input.bed, 1000,200,ChIP_delta.bed)
}
\author{
Maude Strobino
}
